# Supplementary material for: EMu: probabilistic inference of mutational processes and their localization in the cancer genome
Source: Genome Biol. 2013 Apr 29;14(4):R39. doi: 10.1186/gb-2013-14-4-r39 (PMC3663107; doi:10.1186/gb-2013-14-4-r39)
Supplement: Additional file 2 — Software. For archival purposes, the current version of EMu is included as an Additional File. However, we recommend you download the software from http://www.sanger.ac.uk/resources/software/emu/, in case a more up-to-date version has been released. [file gb-2013-14-4-r39-S2.GZ]

Archive with 9 entries (8 files):
- EMu_v1.2
- EMu_v1.2/21_breast_cancers.mutations
- EMu_v1.2/21_breast_cancers.opportunity
- EMu_v1.2/EMu
- EMu_v1.2/EMu.cpp
- EMu_v1.2/Makefile
- EMu_v1.2/MutSpecEM.cpp
- EMu_v1.2/MutSpecEM.h
- EMu_v1.2/README
