# Supplementary material for: EMu: probabilistic inference of mutational processes and their localization in the cancer genome
Source: Genome Biol. 2013 Apr 29;14(4):R39. doi: 10.1186/gb-2013-14-4-r39 (PMC3663107; doi:10.1186/gb-2013-14-4-r39)
Supplement: Additional file 2 — Software. For archival purposes, the current version of EMu is included as an Additional File. However, we recommend you download the software from http://www.sanger.ac.uk/resources/software/emu/, in case a more up-to-date version has been released. [file gb-2013-14-4-r39-S2.GZ › EMu_v1.2/21_breast_cancers.mutations]

31	34	9	21	24	19	6	27	36	15	4	19	38	30	4	33	13	15	8	11	11	6	4	9	6	10	2	7	14	17	6	28	41	17	75	20	41	17	64	34	24	24	58	19	56	45	45	44	14	19
110	91	9	87	108	66	10	67	52	53	9	45	87	91	8	113	100	46	18	101	61	47	9	90	50	28	13	60	230	135	19	376	99	62	95	79	71	47	53	102	68	59	65	64	196	140	57	147	53	40
122	112	13	107	99	72	7	84	57	77	5	49	118	95	12	123	52	42	18	63	56	41	19	85	37	31	8	41	153	86	9	244	127	54	94	96	91	77	57	113	80	74	55	71	248	165	56	219	40	31
94	69	11	65	86	55	17	64	53	40	3	44	78	63	7	91	66	41	15	71	42	30	7	42	26	30	9	38	155	93	10	238	65	34	84	53	58	48	40	72	50	38	69	62	162	73	43	119	39	30
243	163	24	155	199	173	19	180	112	103	14	101	257	159	18	288	130	78	19	116	105	89	17	140	61	62	13	85	184	159	7	382	168	80	150	171	122	103	60	154	116	99	119	117	263	166	61	234	131	92
74	66	12	64	66	77	5	46	41	40	5	40	160	111	9	152	56	34	16	79	56	49	14	67	25	26	9	52	437	141	21	639	61	49	108	78	60	41	65	86	58	45	56	53	470	143	58	298	25	36
198	173	33	192	175	147	32	153	135	85	11	97	148	145	13	167	164	96	56	156	106	74	43	130	68	54	24	124	149	118	32	298	170	85	152	170	96	61	88	158	99	75	108	104	131	86	72	138	58	63
61	51	7	49	36	33	3	23	46	23	6	23	59	39	12	73	18	18	7	25	8	16	2	15	13	11	1	14	16	26	2	52	62	28	128	28	42	39	67	49	38	27	81	35	76	64	57	74	22	30
31	19	8	23	30	17	2	22	18	13	3	17	36	38	6	32	18	14	0	22	9	6	6	16	11	11	3	19	141	52	11	167	28	18	57	23	19	24	49	36	18	18	40	21	156	48	36	92	17	19
34	18	3	26	38	12	4	25	44	9	6	22	55	30	2	72	15	11	2	16	8	7	0	19	8	7	0	4	40	22	1	44	46	15	125	29	21	15	49	33	23	17	61	15	64	41	53	63	12	10
112	50	7	44	64	32	12	66	65	40	9	60	148	93	20	152	30	28	9	33	28	21	11	37	14	19	1	18	158	74	9	279	99	52	242	60	88	63	148	104	70	64	150	71	376	183	129	277	29	32
210	176	33	176	178	167	29	188	168	92	15	125	168	130	25	234	126	85	61	118	93	82	39	116	66	58	19	94	140	132	19	264	191	68	157	176	123	85	105	185	108	83	124	103	418	237	77	369	65	66
122	133	12	96	136	81	15	112	110	57	15	82	192	155	22	289	95	72	25	104	72	44	23	111	40	43	9	69	401	246	20	671	162	87	328	113	127	97	195	141	94	87	250	97	416	261	206	374	68	61
228	169	21	158	184	139	16	149	132	123	17	136	152	149	18	255	128	74	21	130	100	93	24	149	48	57	12	91	160	145	13	288	179	89	194	149	132	100	107	148	134	93	114	105	201	156	84	194	79	74
128	138	15	142	163	159	28	124	86	103	10	90	163	123	10	155	102	71	22	103	79	70	22	98	61	72	10	88	277	128	24	393	127	63	79	94	109	80	69	146	79	62	60	93	254	113	55	211	95	62
165	55	20	65	135	86	25	82	113	51	22	52	1885	763	114	1046	191	72	18	170	219	61	39	250	72	46	19	112	10531	2069	384	13187	345	133	213	162	687	207	324	396	334	167	253	217	18171	3561	1933	9261	112	66
48	42	16	40	45	28	15	20	56	18	12	31	55	54	10	52	60	26	28	43	36	26	25	41	23	16	9	28	157	91	21	236	51	39	120	36	59	39	69	48	36	35	99	44	178	67	77	111	34	34
28	24	6	13	14	10	4	7	14	12	8	7	25	24	2	21	8	5	1	8	5	3	5	16	8	7	4	4	67	28	2	68	24	19	81	11	34	26	46	25	32	26	51	19	89	39	43	49	11	14
58	72	12	45	62	40	8	40	42	48	3	31	96	65	14	104	37	27	8	32	21	17	10	31	24	26	3	26	105	45	2	134	75	29	204	46	67	45	98	58	58	43	99	45	289	119	121	190	64	36
58	36	13	37	37	27	8	27	40	27	9	34	181	81	15	112	23	19	2	26	20	14	4	36	16	15	4	22	758	206	25	937	38	30	121	40	81	41	97	69	60	47	90	52	1346	313	219	678	12	29
64	43	7	35	42	21	7	29	27	21	10	20	61	30	7	53	25	18	4	31	10	15	6	18	9	6	4	18	48	18	9	69	56	21	75	22	42	44	44	36	40	28	49	40	101	67	41	60	24	21
[truncated: 46 more columns]
