# Supplementary material for: EMu: probabilistic inference of mutational processes and their localization in the cancer genome
Source: Genome Biol. 2013 Apr 29;14(4):R39. doi: 10.1186/gb-2013-14-4-r39 (PMC3663107; doi:10.1186/gb-2013-14-4-r39)
Supplement: Additional file 2 — Software. For archival purposes, the current version of EMu is included as an Additional File. However, we recommend you download the software from http://www.sanger.ac.uk/resources/software/emu/, in case a more up-to-date version has been released. [file gb-2013-14-4-r39-S2.GZ › EMu_v1.2/21_breast_cancers.opportunity]

366199887	211452373	45626142	292410567	335391892	239339768	50233875	322987606	261744964	216516004	43327375	254290237	355907658	280644977	40120085	401996511	366199887	211452373	45626142	292410567	335391892	239339768	50233875	322987606	261744964	216516004	43327375	254290237	355907658	280644977	40120085	401996511	366199887	211452373	45626142	292410567	335391892	239339768	50233875	322987606	261744964	216516004	43327375	254290237	355907658	280644977	40120085	401996511	374674989	242654105
202227618	116207171	25138239	161279580	184193767	131051208	27474749	177385805	144100711	118521986	23686906	139769682	196391742	154325146	22007897	221789296	202227618	116207171	25138239	161279580	184193767	131051208	27474749	177385805	144100711	118521986	23686906	139769682	196391742	154325146	22007897	221789296	202227618	116207171	25138239	161279580	184193767	131051208	27474749	177385805	144100711	118521986	23686906	139769682	196391742	154325146	22007897	221789296	207442075	133897176
225505378	130255706	28152934	179996700	206678032	147634427	31029743	199062504	161361434	133662977	26774780	156763139	219160926	172851581	24739656	247368241	225505378	130255706	28152934	179996700	206678032	147634427	31029743	199062504	161361434	133662977	26774780	156763139	219160926	172851581	24739656	247368241	225505378	130255706	28152934	179996700	206678032	147634427	31029743	199062504	161361434	133662977	26774780	156763139	219160926	172851581	24739656	247368241	230286070	149314903
425545790	245523433	53437284	339065644	389386002	278770926	59016799	375075216	304165300	252085958	50855499	295295489	413117220	325868621	46847061	466272969	425545790	245523433	53437284	339065644	389386002	278770926	59016799	375075216	304165300	252085958	50855499	295295489	413117220	325868621	46847061	466272969	425545790	245523433	53437284	339065644	389386002	278770926	59016799	375075216	304165300	252085958	50855499	295295489	413117220	325868621	46847061	466272969	435438090	281539532
452332390	259934779	55862550	361010972	412168035	292805460	61030420	396657807	322289192	265034740	52656503	312708200	439355233	344886728	49032689	496012281	452332390	259934779	55862550	361010972	412168035	292805460	61030420	396657807	322289192	265034740	52656503	312708200	439355233	344886728	49032689	496012281	452332390	259934779	55862550	361010972	412168035	292805460	61030420	396657807	322289192	265034740	52656503	312708200	439355233	344886728	49032689	496012281	464395444	299557759
201091087	116320815	25335721	160510076	184478527	132035341	27969495	177883257	144092292	119541720	24114077	139996817	195490104	154468720	22211610	220677043	201091087	116320815	25335721	160510076	184478527	132035341	27969495	177883257	144092292	119541720	24114077	139996817	195490104	154468720	22211610	220677043	201091087	116320815	25335721	160510076	184478527	132035341	27969495	177883257	144092292	119541720	24114077	139996817	195490104	154468720	22211610	220677043	204845634	133124810
332695634	193635410	42206272	265917333	307280246	220697881	46948115	296513106	239516696	200077975	40536472	233163639	323668649	257028044	37156513	365567245	332695634	193635410	42206272	265917333	307280246	220697881	46948115	296513106	239516696	200077975	40536472	233163639	323668649	257028044	37156513	365567245	332695634	193635410	42206272	265917333	307280246	220697881	46948115	296513106	239516696	200077975	40536472	233163639	323668649	257028044	37156513	365567245	336565979	220330951
320238833	185497923	40147358	255843201	294243558	210623482	44446680	283654350	229458345	190657596	38365023	223168308	311378452	246189041	35326943	351805181	320238833	185497923	40147358	255843201	294243558	210623482	44446680	283654350	229458345	190657596	38365023	223168308	311378452	246189041	35326943	351805181	320238833	185497923	40147358	255843201	294243558	210623482	44446680	283654350	229458345	190657596	38365023	223168308	311378452	246189041	35326943	351805181	326167362	212137077
344867144	199604498	43522753	275302336	316616401	226043340	47848142	305242521	247329357	204947501	41298481	240318876	335379231	265155026	38190908	378697098	344867144	199604498	43522753	275302336	316616401	226043340	47848142	305242521	247329357	204947501	41298481	240318876	335379231	265155026	38190908	378697098	344867144	199604498	43522753	275302336	316616401	226043340	47848142	305242521	247329357	204947501	41298481	240318876	335379231	265155026	38190908	378697098	349837439	228376506
207049316	120003978	26006380	165531018	190418969	136321026	28832629	183588360	148534011	123619004	24891461	144522244	201389238	159216960	22897982	227338294	207049316	120003978	26006380	165531018	190418969	136321026	28832629	183588360	148534011	123619004	24891461	144522244	201389238	159216960	22897982	227338294	207049316	120003978	26006380	165531018	190418969	136321026	28832629	183588360	148534011	123619004	24891461	144522244	201389238	159216960	22897982	227338294	210922191	137144934
448761222	260480094	56549289	359070588	413007167	295003774	62838415	397901816	321885399	268388095	54344265	313268120	436676259	344879158	49917079	492561713	448761222	260480094	56549289	359070588	413007167	295003774	62838415	397901816	321885399	268388095	54344265	313268120	436676259	344879158	49917079	492561713	448761222	260480094	56549289	359070588	413007167	295003774	62838415	397901816	321885399	268388095	54344265	313268120	436676259	344879158	49917079	492561713	457287485	297483817
326697672	188398457	40703500	260686222	298879186	213030897	44708655	287710870	233381412	192813466	38545723	226589594	317383434	250086759	35726675	358341502	326697672	188398457	40703500	260686222	298879186	213030897	44708655	287710870	233381412	192813466	38545723	226589594	317383434	250086759	35726675	358341502	326697672	188398457	40703500	260686222	298879186	213030897	44708655	287710870	233381412	192813466	38545723	226589594	317383434	250086759	35726675	358341502	333739737	216280817
382936857	219847163	46957178	305724407	348417088	246970906	51252544	335143376	272166489	223308800	44212225	263977841	371967782	291657029	41306625	420252454	382936857	219847163	46957178	305724407	348417088	246970906	51252544	335143376	272166489	223308800	44212225	263977841	371967782	291657029	41306625	420252454	382936857	219847163	46957178	305724407	348417088	246970906	51252544	335143376	272166489	223308800	44212225	263977841	371967782	291657029	41306625	420252454	394182861	253863144
448207765	258243419	55735352	357974970	409492314	291581758	61086208	394713140	319984304	264020047	52733490	310736460	435662520	343028146	48971921	492094906	448207765	258243419	55735352	357974970	409492314	291581758	61086208	394713140	319984304	264020047	52733490	310736460	435662520	343028146	48971921	492094906	448207765	258243419	55735352	357974970	409492314	291581758	61086208	394713140	319984304	264020047	52733490	310736460	435662520	343028146	48971921	492094906	459068717	296944305
361005503	210221517	45670318	288458342	333904664	240013701	50857916	322095214	260123319	217394636	43841268	253198315	351422711	279241592	40250594	396978370	361005503	210221517	45670318	288458342	333904664	240013701	50857916	322095214	260123319	217394636	43841268	253198315	351422711	279241592	40250594	396978370	361005503	210221517	45670318	288458342	333904664	240013701	50857916	322095214	260123319	217394636	43841268	253198315	351422711	279241592	40250594	396978370	365200997	239292088
212242316	122702458	26475133	169498328	194610920	138948770	29147278	187553642	151821321	125700292	25153881	147550700	206306667	162909066	23291807	233146935	212242316	122702458	26475133	169498328	194610920	138948770	29147278	187553642	151821321	125700292	25153881	147550700	206306667	162909066	23291807	233146935	212242316	122702458	26475133	169498328	194610920	138948770	29147278	187553642	151821321	125700292	25153881	147550700	206306667	162909066	23291807	233146935	216430886	140632405
535361152	309663448	66897012	427681081	491502632	350758008	73678656	473438177	383519979	317687612	63615401	372651205	520625644	411268333	58940276	587876989	535361152	309663448	66897012	427681081	491502632	350758008	73678656	473438177	383519979	317687612	63615401	372651205	520625644	411268333	58940276	587876989	535361152	309663448	66897012	427681081	491502632	350758008	73678656	473438177	383519979	317687612	63615401	372651205	520625644	411268333	58940276	587876989	545331863	354763841
226767271	130659447	28192139	180963051	207191221	147754220	30960715	199575570	161846697	133617786	26704503	157145430	220274249	173450259	24752689	248777850	226767271	130659447	28192139	180963051	207191221	147754220	30960715	199575570	161846697	133617786	26704503	157145430	220274249	173450259	24752689	248777850	226767271	130659447	28192139	180963051	207191221	147754220	30960715	199575570	161846697	133617786	26704503	157145430	220274249	173450259	24752689	248777850	232199306	150147248
349565712	201655507	43384750	279190318	319850584	227844762	47689337	308168341	249874389	206430850	41152552	242643148	339826439	267621837	38159276	383756616	349565712	201655507	43384750	279190318	319850584	227844762	47689337	308168341	249874389	206430850	41152552	242643148	339826439	267621837	38159276	383756616	349565712	201655507	43384750	279190318	319850584	227844762	47689337	308168341	249874389	206430850	41152552	242643148	339826439	267621837	38159276	383756616	357007862	231531763
193390427	112508898	24357108	154582698	178620815	128279648	27102443	172345212	139122891	116129411	23401761	135418719	188178711	149430149	21500565	212649348	193390427	112508898	24357108	154582698	178620815	128279648	27102443	172345212	139122891	116129411	23401761	135418719	188178711	149430149	21500565	212649348	193390427	112508898	24357108	154582698	178620815	128279648	27102443	172345212	139122891	116129411	23401761	135418719	188178711	149430149	21500565	212649348	195924129	128174327
343666027	199685373	43432317	274405518	317045271	227811110	48125349	305849686	247190212	206000807	41452368	240530756	334119767	265334115	38097770	377649916	343666027	199685373	43432317	274405518	317045271	227811110	48125349	305849686	247190212	206000807	41452368	240530756	334119767	265334115	38097770	377649916	343666027	199685373	43432317	274405518	317045271	227811110	48125349	305849686	247190212	206000807	41452368	240530756	334119767	265334115	38097770	377649916	348182587	227565369
[truncated: 46 more columns]
