# Supplementary material for: EMu: probabilistic inference of mutational processes and their localization in the cancer genome
Source: Genome Biol. 2013 Apr 29;14(4):R39. doi: 10.1186/gb-2013-14-4-r39 (PMC3663107; doi:10.1186/gb-2013-14-4-r39)
Supplement: Additional file 2 — Software. For archival purposes, the current version of EMu is included as an Additional File. However, we recommend you download the software from http://www.sanger.ac.uk/resources/software/emu/, in case a more up-to-date version has been released. [file gb-2013-14-4-r39-S2.GZ › EMu_v1.2/Makefile]

CC              = g++-mp-4.7
INCL            = /Users/af7/local/include/
LIB             = /Users/af7/local/lib/
#
CC_FLAGS        = -O3 -Wall -I$(INCL) -DHAVE_INLINE -fopenmp
LD_FLAGS	= -L$(LIB) -lm -lgsl -lgslcblas -fopenmp
MAIN            = EMu
MODEL		= MutSpecEM
OBJECTS         = $(MODEL).o $(MAIN).o
#
all:  $(OBJECTS)
	$(CC) $(CC_FLAGS) $(OBJECTS) -o $(MAIN) $(LD_FLAGS)
	rm -f *.o
#
$(MODEL).o: $(MODEL).cpp $(MODEL).h
	$(CC) $(CC_FLAGS) -c $(MODEL).cpp
#
$(MAIN).o: $(MAIN).cpp
	$(CC) $(CC_FLAGS) -c $(MAIN).cpp
#
clean:
	rm -f *.o
