# Supplementary material for: EMu: probabilistic inference of mutational processes and their localization in the cancer genome
Source: Genome Biol. 2013 Apr 29;14(4):R39. doi: 10.1186/gb-2013-14-4-r39 (PMC3663107; doi:10.1186/gb-2013-14-4-r39)
Supplement: Additional file 2 — Software. For archival purposes, the current version of EMu is included as an Additional File. However, we recommend you download the software from http://www.sanger.ac.uk/resources/software/emu/, in case a more up-to-date version has been released. [file gb-2013-14-4-r39-S2.GZ › EMu_v1.2/README]

To compile EMu, you need to fulfill the following dependencies:

- A C++ compiler, such as g++. 
- An installation of the GNU scientific library (v14 or later). You can point to the directory of a local installation in the makefile.
- The software uses openMP. If you do not wish to use openMP, comment out the corresponding lines in MutSpecEM.cpp and in the Makefile.

To compile, simply type 'make' on the command line, while in the source file directory. The executable is called EMu.

Typical usage:

./EMu --mut 21_breast_cancers.mutations --opp 21_breast_cancers.opportunity --pre ./target/test [--mcmc 1.0e5 --force 4]

The directory ./target/ must exist. It will not be created.

Please note:

There is a known bug when openMP is compiled with the Mac OS compiler gcc version 4.2.1, which leads to random "abort trap:6" crashes. If possible, compile with latest gcc version. Alternatively, you can set the number of threads manually to one via:

export OMP_NUM_THREADS=1; ./EMu --mut 21_breast_cancers.mutations --opp 21_breast_cancers.opportunity --pre ./target/test
